# Supplementary material for: Combined Use of Electron and Light Microscopy Techniques Reveals False Secondary Shell Units in Megaloolithidae Eggshells
Source: PLoS One. 2016 May 4;11(5):e0153026. doi: 10.1371/journal.pone.0153026 (PMC4856302; doi:10.1371/journal.pone.0153026)
Supplement: S1 File — CPR and CRC Channel 5 files containing the acquired EBSD data, after the combination of the 27 acquired maps. (ZIP) [file pone.0153026.s001.zip]

Archive with 2 entries (2 files):
- Salas1_26_10_11_unid.cpr
- Salas1_26_10_11_unid.crc
