# Supplementary material for: Combined Use of Electron and Light Microscopy Techniques Reveals False Secondary Shell Units in Megaloolithidae Eggshells
Source: PLoS One. 2016 May 4;11(5):e0153026. doi: 10.1371/journal.pone.0153026 (PMC4856302; doi:10.1371/journal.pone.0153026)
Supplement: S1 File — CPR and CRC Channel 5 files containing the acquired EBSD data, after the combination of the 27 acquired maps. (ZIP) [file pone.0153026.s001.zip › Salas1_26_10_11_unid.cpr]

[General]
Version=5.0
Date=27/10/2011
Time=23:16:03
Duration=37:12:49
PerCycle=0.072
Description=[Unknown]
Author=[Unknown]
Notes=Stitch of 27 projects
JobMode=RegularGrid
SampleSymmetry=2
Modified=True
[Job]
Coverage=100.0
Magnification=200
kV=20.00
TiltAngle=70.00
TiltAxis=0.00
Device=None
GridDistX=2.0000
GridDistY=2.0000
xCells=879
yCells=2137
[Acquisition Surface]
Euler1=0.0
Euler2=0.0
Euler3=0.0
[Fields]
Count=9
Field1=3
Field2=4
Field3=5
Field4=6
Field5=7
Field6=8
Field7=10
Field8=11
Field9=12
[Phases]
Count=1
NoReflectors=75
[Phase1]
StructureName=Calcite
Reference=American Mineralogist, (1990), vol. 75, pages 1151-1158
Enabled=True
a=4.9382
b=4.9382
c=16.8320
alpha=90.00
beta=90.00
gamma=120.00
LaueGroup=7
SpaceGroup=167
ID1=2583096691_5.0.0.1240
ID2=213266742
[Maximum indices]
Phase1=444
[ProjectionParameters]
VHRatio=0.75200
PCX=0.48571
PCY=0.81589
DD=0.43113
[SEMFields]
DOEuler1=2.44700
DOEuler2=88.00200
DOEuler3=1.81300
[StagePosition]
XPos=-11.538500
YPos=-22.087500
ZPos=35.000000
RPos=0.000000
TPos=0.000000
ZValid=True
[AOI2DHough]
X0=135
Y0=101
R=144
[AOI3DHough]
Left=0
Top=0
Right=279
Bottom=239
[Band Detection]
Detect=1
Divergence=1
Min=6
Max=7
HoughRes=120
OLockLevel=1
UseBandWidth=False
OLock=False
[Discriminators]
BC=0
BS=0
MAD=1.30000
[Live EBSP]
Delay=0
MinTimePerFrame=4
BackgroundMode=1
AutoBackgroundLevel=20
NoFramesBackGround=100
NoFrames=3
LowerLimit=0
UpperLimit=0
InSoftware=True
BackgroundCorrOn=True
AutoBackgroundOn=True
AutoStretch=True
[FG_DCam parameters]
Binning=2x2 binning
Gain=10
[Image Compression]
Method=0
Quality=50
Smoothing=0
NonVisibleBlack=0
SaveWhen=0
Percentage=100.0
[EDX Control]
MappingEnabled=False
MinCycleTime=500
WindowCount=0
[EDX Windows]
Count=0
